# Supplementary material for: Consecutive-Day Ventricular and Atrial Cardiomyocyte Isolations from the Same Heart: Shifting the Cost–Benefit Balance of Cardiac Primary Cell Research
Source: Cells. 2022 Jan 11;11(2):233. doi: 10.3390/cells11020233 (PMC8773758; doi:10.3390/cells11020233)
Supplement: Supplementary file 1 [file cells-11-00233-s001.zip]

Archive with 1 entries (1 files):
- cells-1477310-supplementary.pdf
